# Supplementary material for: Mechanical Properties of Ternary Composite from Waste Leather Fibers and Waste Polyamide Fibers with Acrylonitrile-Butadiene Rubber
Source: Polymers (Basel). 2023 May 25;15(11):2453. doi: 10.3390/polym15112453 (PMC10255798; doi:10.3390/polym15112453)
Supplement: Supplementary file 1 [file polymers-15-02453-s001.zip]

Archive with 1 entries (1 files):
- polymers-2387048-supplementary.pdf
